# Supplementary material for: Quality Evaluation and Multi-Criteria Optimization of Cookies Fortified with Lyophilized Black Goji
Source: Foods. 2026 May 14;15(10):1733. doi: 10.3390/foods15101733 (PMC13206468; doi:10.3390/foods15101733)
Supplement: Supplementary file 1 [file foods-15-01733-s001.zip]

Archive with 1 entries (1 files):
- foods-4293291-supplementary.pdf
